# Supplementary material for: Beef- and Pork-Based Dishes from Catering Services: Composition and In Vitro Digestion Effects on Digestibility and Lipid Oxidation
Source: Foods. 2025 Feb 25;14(5):789. doi: 10.3390/foods14050789 (PMC11899560; doi:10.3390/foods14050789)
Supplement: Supplementary file 1 [file foods-14-00789-s001.zip]

Archive with 1 entries (1 files):
- foods-3470576-supplementary.pdf
